# Supplementary material for: Antiallergic Activity of 6-Deoxy-2-O-methyl-6-(N-hexadecanoyl)amino-l-ascorbic Acid
Source: Molecules. 2021 Aug 3;26(15):4684. doi: 10.3390/molecules26154684 (PMC8348947; doi:10.3390/molecules26154684)
Supplement: Supplementary file 1 [file molecules-26-04684-s001.zip]

Archive with 1 entries (1 files):
- molecules-1323775-supplementary.pdf
